# Supplementary material for: TRIM37 orchestrates renal cell carcinoma progression via histone H2A ubiquitination-dependent manner
Source: J Exp Clin Cancer Res. 2021 Jun 15;40:195. doi: 10.1186/s13046-021-01980-0 (PMC8204444; doi:10.1186/s13046-021-01980-0)
Supplement: Supplementary file 7 — Additional file 7. [file 13046_2021_1980_MOESM7_ESM.xlsx]

## Sheet: Pfam
Function domains enrichments of TRIM37 (Pfam database)
#term ID	term description	observed gene count	background gene count	false discovery rate	matching proteins in your network (IDs)	matching proteins in your network (labels)
PF13445	RING-type zinc-finger	2	128	0.0377	ENSP00000262395,ENSP00000433623	TRAF4,TRAF6
PF13639	Ring finger domain	2	125	0.0377	ENSP00000365851,ENSP00000433623	BMI1,TRAF6
PF13894	C2H2-type zinc finger	3	321	0.0315	ENSP00000196489,ENSP00000299871,ENSP00000383922	ZNF211,ZNF416,ZNF610
PF13920	Zinc finger, C3HC4 type (RING finger)	2	103	0.0315	ENSP00000365851,ENSP00000433623	BMI1,TRAF6
PF00125	Core histone H2A/H2B/H3/H4	2	68	0.0159	ENSP00000332194,ENSP00000355657	HIST2H2AC,HIST3H3
PF13912	C2H2-type zinc finger	4	452	0.0133	ENSP00000196489,ENSP00000299871,ENSP00000350295,ENSP00000383922	ZNF211,ZNF416,ZNF610,ZNF816
PF00096	Zinc finger, C2H2 type	5	664	0.0088	ENSP00000196489,ENSP00000278314,ENSP00000299871,ENSP00000350295,ENSP00000383922	ZNF211,ZNF214,ZNF416,ZNF610,ZNF816
PF13923	Zinc finger, C3HC4 type (RING finger)	3	131	0.0045	ENSP00000262395,ENSP00000365851,ENSP00000433623	BMI1,TRAF4,TRAF6
PF01352	KRAB box	5	382	0.001	ENSP00000196489,ENSP00000278314,ENSP00000299871,ENSP00000350295,ENSP00000383922	ZNF211,ZNF214,ZNF416,ZNF610,ZNF816
PF16673	TNF receptor-associated factor BIRC3 binding domain	2	2	9.38e-05	ENSP00000247668,ENSP00000362994	TRAF1,TRAF2
PF00020	TNFR/NGFR cysteine-rich region	3	23	9.06e-05	ENSP00000172229,ENSP00000228918,ENSP00000365435	LTBR,NGFR,TNFRSF1B
PF00097	Zinc finger, C3HC4 type (RING finger)	5	188	9.06e-05	ENSP00000247668,ENSP00000261464,ENSP00000262395,ENSP00000365851,ENSP00000433623	BMI1,TRAF2,TRAF4,TRAF5,TRAF6
PF02176	TRAF-type zinc finger	5	5	2.54e-11	ENSP00000247668,ENSP00000261464,ENSP00000262395,ENSP00000433623,ENSP00000454207	TRAF2,TRAF3,TRAF4,TRAF5,TRAF6

## Sheet: InterPro
Function domains enrichments of TRIM37 (InterPro database)
#term ID	term description	observed gene count	background gene count	false discovery rate		matching proteins in your network (IDs)	matching proteins in your network (labels)
IPR009072	Histone-fold	2	73	0.0144	1.84164	ENSP00000332194,ENSP00000355657	HIST2H2AC,HIST3H3
IPR013087	Zinc finger C2H2-type	5	788	0.012	1.92082	ENSP00000196489,ENSP00000278314,ENSP00000299871,ENSP00000350295,ENSP00000383922	ZNF211,ZNF214,ZNF416,ZNF610,ZNF816
IPR036236	Zinc finger C2H2 superfamily	5	745	0.0101	1.99568	ENSP00000196489,ENSP00000278314,ENSP00000299871,ENSP00000350295,ENSP00000383922	ZNF211,ZNF214,ZNF416,ZNF610,ZNF816
IPR007125	Histone H2A/H2B/H3	2	43	0.0065	2.18709	ENSP00000332194,ENSP00000355657	HIST2H2AC,HIST3H3
IPR001909	Krueppel-associated box	5	375	0.00056	3.25181	ENSP00000196489,ENSP00000278314,ENSP00000299871,ENSP00000350295,ENSP00000383922	ZNF211,ZNF214,ZNF416,ZNF610,ZNF816
IPR036051	KRAB domain superfamily	5	370	0.00056	3.25181	ENSP00000196489,ENSP00000278314,ENSP00000299871,ENSP00000350295,ENSP00000383922	ZNF211,ZNF214,ZNF416,ZNF610,ZNF816
IPR032070	TNF receptor-associated factor, BIRC3 binding domain	2	2	5.28e-05	4.27737	ENSP00000247668,ENSP00000362994	TRAF1,TRAF2
IPR018957	Zinc finger, C3HC4 RING-type	3	27	4.75e-05	4.32331	ENSP00000247668,ENSP00000261464,ENSP00000262395	TRAF2,TRAF4,TRAF5
IPR001368	TNFR/NGFR cysteine-rich region	3	25	4.32e-05	4.36452	ENSP00000172229,ENSP00000228918,ENSP00000365435	LTBR,NGFR,TNFRSF1B
IPR013083	Zinc finger, RING/FYVE/PHD-type	7	441	1.05e-05	4.97881	ENSP00000247668,ENSP00000261464,ENSP00000262294,ENSP00000262395,ENSP00000365851,ENSP00000433623,ENSP00000454207	BMI1,TRAF2,TRAF3,TRAF4,TRAF5,TRAF6,TRIM37
IPR001841	Zinc finger, RING-type	7	286	7.82e-07	6.10679	ENSP00000247668,ENSP00000261464,ENSP00000262294,ENSP00000262395,ENSP00000365851,ENSP00000433623,ENSP00000454207	BMI1,TRAF2,TRAF3,TRAF4,TRAF5,TRAF6,TRIM37
IPR017907	Zinc finger, RING-type, conserved site	6	163	7.82e-07	6.10679	ENSP00000247668,ENSP00000261464,ENSP00000262395,ENSP00000365851,ENSP00000433623,ENSP00000454207	BMI1,TRAF2,TRAF3,TRAF4,TRAF5,TRAF6
IPR001293	Zinc finger, TRAF-type	5	12	2.18e-10	9.66154	ENSP00000247668,ENSP00000261464,ENSP00000262395,ENSP00000433623,ENSP00000454207	TRAF2,TRAF3,TRAF4,TRAF5,TRAF6
IPR008974	TRAF-like	7	23	1.04e-13	12.983	ENSP00000247668,ENSP00000261464,ENSP00000262294,ENSP00000262395,ENSP00000362994,ENSP00000433623,ENSP00000454207	TRAF1,TRAF2,TRAF3,TRAF4,TRAF5,TRAF6,TRIM37
IPR012227	TNF receptor-associated factor TRAF	6	6	7.01e-14	13.1543	ENSP00000247668,ENSP00000261464,ENSP00000262395,ENSP00000362994,ENSP00000433623,ENSP00000454207	TRAF1,TRAF2,TRAF3,TRAF4,TRAF5,TRAF6
IPR002083	MATH/TRAF domain	7	12	7.77e-15	14.1096	ENSP00000247668,ENSP00000261464,ENSP00000262294,ENSP00000262395,ENSP00000362994,ENSP00000433623,ENSP00000454207	TRAF1,TRAF2,TRAF3,TRAF4,TRAF5,TRAF6,TRIM37

## Sheet: SMART
Function domains enrichments of TRIM37 (SMART database)
#term ID	term description	observed gene count	background gene count	false discovery rate		matching proteins in your network (IDs)	matching proteins in your network (labels)
SM00061	meprin and TRAF homology	7	12	3.14e-15	14.5031	ENSP00000247668,ENSP00000261464,ENSP00000262294,ENSP00000262395,ENSP00000362994,ENSP00000433623,ENSP00000454207	TRAF1,TRAF2,TRAF3,TRAF4,TRAF5,TRAF6,TRIM37
SM00184	Ring finger	7	308	1.38e-06	5.86012	ENSP00000247668,ENSP00000261464,ENSP00000262294,ENSP00000262395,ENSP00000365851,ENSP00000433623,ENSP00000454207	BMI1,TRAF2,TRAF3,TRAF4,TRAF5,TRAF6,TRIM37
SM00208	Tumor necrosis factor receptor / nerve growth factor receptor repeats.	3	26	5.19e-05	4.28483	ENSP00000172229,ENSP00000228918,ENSP00000365435	LTBR,NGFR,TNFRSF1B
SM00349	krueppel associated box	5	396	0.00085	3.07058	ENSP00000196489,ENSP00000278314,ENSP00000299871,ENSP00000350295,ENSP00000383922	ZNF211,ZNF214,ZNF416,ZNF610,ZNF816
SM00355	zinc finger	6	813	0.0025	2.60206	ENSP00000196489,ENSP00000278314,ENSP00000299871,ENSP00000316578,ENSP00000350295,ENSP00000383922	SUZ12,ZNF211,ZNF214,ZNF416,ZNF610,ZNF816
